# Supplementary material for: Distinct Olfactory Bulb-Cortex Neural Circuits Coordinate Cognitive Function in Parkinson’s Disease
Source: Research (Wash D C). 2024 Oct 2;7:0484. doi: 10.34133/research.0484 (PMC11445789; doi:10.34133/research.0484)
Supplement: Supplementary 1 — Figs. S1 to S4 [file research.0484.f1.zip]

Archive with 5 entries (5 files):
- FigS1.ai
- FigS2.ai
- FigS3.ai
- FigS4.ai
- Supplementary materials.docx
